# Supplementary material for: Application of the Ridden Horse Pain Ethogram to Horses Competing in British Eventing 90, 100 and Novice One-Day Events and Comparison with Performance
Source: Animals (Basel). 2022 Feb 25;12(5):590. doi: 10.3390/ani12050590 (PMC8909886; doi:10.3390/ani12050590)
Supplement: Supplementary file 1 [file animals-12-00590-s001.zip]

Archive with 1 entries (1 files):
- animals-1606594-supplementary.pdf
